# Supplementary material for: Diagnostic Significance of Metagenomic Next-Generation Sequencing for Community-Acquired Pneumonia in Southern China
Source: Front Med (Lausanne). 2022 Feb 15;9:807174. doi: 10.3389/fmed.2022.807174 (PMC8885724; doi:10.3389/fmed.2022.807174)
Supplement: Supplementary file 2 [file Table_2.XLSX]

## Sheet: Supplementary Table 2
Supplementary Table 2. The antibiotic adjustment according to BALF mNGS and culture results in mNGS group
Patient ID	Antibiotic adjustment	BALF mNGS	BALF culture	Initial antibiotic treatment	Adjustment of antibiotic according to mNGS and culture results
1	No	Lactobacillus salivarius_193; Moraxella catarrhalis_43	Acinetobacter baumannii	moxifloxacin
2	Yes	Acinetobacter baumannii_360; Klebsiella aerogenes_1574; Human herpesvirus 4_7	Acinetobacter baumannii	piperacillin/tazobactam	meropenem; tigecycline
3	No	Torque teno virus_3	Acinetobacter baumannii	piperacillin/tazobactam
4	Yes	Candida albicans_198	Candida albicans	cefoperazone/sulbactam	cefoperazone/sulbactam; amikacin
5	No	Negative	Negative	meropenem; teicoplanin; sulfamethoxazole/trimethoprim; caspofungin
6	Yes	Legionella longbeachae_2069	Enterobacter cloacae; Acinetobacter baumannii	piperacillin/tazobactam	meropenem; moxifloxacim; piperacillin/tazobactam
7	No	Klebsiella pneumoniae_158; Pneumocystis jirovecii_79; Human herpesvirus 1_1770; Candida tropicalis_1514	Klebsiella pneumoniae	cefoperazone/sulbactam; voriconazole
8	No	Chlamydia psittaci_56; Candida albicans_2236; Lactobacillus salivarius_1191; Candida glabrata_379	Mucor	doxycycline
9	No	Cryptococcus neoformans_38	Negative	moxifloxacin; cefoperazone/tazobactam
10	Yes	Streptococcus parasanguinis_2253; Lactobacillus salivarius_2744; Haemophilus influenzae_43	Acinetobacter baumannii	cefoperazone/tazobactam; moxifloxacin	meropenem; tigecycline
11	Yes	Chlamydia psittaci_16	Negative	cefoperazone/tazobactam; moxifloxacin	moxifloxacin
12	Yes	Enterococcus faecium_1214; Haemophilus influenzae_87; Candida tropicalis_707; Pichia guilliermondii_120	Stenotrophomonas maltophilia	cefoperazone/tazobactam; moxifloxacin	cefoperazone/tazobactam; moxifloxacin; nystatin
13	Yes	Legionella longbeachae_7262; Enterococcus faecalis_34; Enterococcus faecium_5; Candida albicans_5181; Aspergillus niger_16	A small amount of fungus	moxifloxacin	doxycycline; voriconazole
14	Yes	Staphylococcus aureus_2298; Candida albicans_369; Acinetobacter baumannii_108; Candida albicans_3	Staphylococcus aureus; Acinetobacter baumannii	piperacillin/tazobactam; moxifloxacin	doxycycline
15	Yes	Chlamydia psittaci_5805	Negative	meropenem; tigecycline	doxycycline
16	Yes	Mycoplasma pneumoniae_2010	Negative	piperacillin/tazobactam	moxifloxacin
17	No	Negative	A small amount of fungus	meropenem
18	Yes	Pseudomonas aeruginosa_7283	Pseudomonas aeruginosa; Klebsiella pneumoniae	cefmenoxime	meropenem; amikacin
19	Yes	Chlamydia psittaci_440; Enterococcus faecium_23; Candida albicans_10; Candida tropicalis_8	Acinetobacter baumannii	meropenem; moxifloxacin	doxycycline
20	Yes	Mycobacterium tuberculosis complex_141; Haemophilus parainfluenzae_11; Candida albicans_529; Human herpesvirus 7_3	Negative	cefoperazone/tazobactam; teicoplanin	INH+RFP+PZA+EMB
21	Yes	Mycoplasma pneumoniae_6354	Negative	cefoperazone/tazobactam; teicoplanin	azithromycin
22	Yes	Klebsiella pneumoniae_114; Candida tropicalis_249	Negative	piperacillin/tazobactam; moxifloxacin	meropenem
23	Yes	Stenotrophomonas maltophilia_211; Mycoplasma hominis_22	Negative	cefoxitin	moxifloxacin
24	Yes	Cryptococcus neoformans_643	Negative	cefoperazone/tazobactam	cefoperazone/tazobactam; fluconazole
25	Yes	Haemophilus parainfluenzae_918; Mycobacterium abscessus_275; Human herpesvirus_5	Negative	cefoperazone/sulbactam	moxifloxacin; azithromycin; cefoxitin
26	No	Porphyromonas_2089	Negative	piperacillin/tazobactam
27	No	Lactobacillus salivarius_78	Negative	sulfamethoxazole/trimethoprim
28	No	Human herpesvirus 1_27	Negative	imipenem/cilastatin; amikacin
29	Yes	Mycoplasma pneumoniae_21487	Negative	cefoperazone/tazobactam; teicoplanin	moxifloxacin
30	Yes	Candida albicans_38	A small amount of fungus	meropenem	meropenem; voriconazole
31	No	Acinetobacter baumannii_4; Pichia guilliermondii_28	Klebsiella pneumoniae; Stenotrophomonas maltophilia; Candida glabrata; Acinetobacter baumannii	meropenem; moxifloxacin
32	No	Serratia marcescens_8; Human herpesvirus_16	Negative	levofloxacin
33	No	Negative	Klebsiella pneumoniae; Stenotrophomonas maltophilia; Candida glabrata; Acinetobacter baumannii	meropenem; linezolid
34	Yes	Haemophilus parainfluenzae_261; Haemophilus influenzae_11; Legionella pneumophila_19; Aspergillus fumigatus_13	Negative	moxifloxacin	moxifloxacin; voriconazole
35	Yes	Stenotrophomonas maltophilia_161; Escherichia coli_4; Serratia marcescens_21; Candida albicans_596	A small amount of fungus	flucloxacillin	INH+RFP+PZA+EMB
36	Yes	Escherichia coli_902	Escherichia coli	levofloxacin	etimicin
37	Yes	Escherichia coli_3; Candida albicans_9	Negative	voriconazole; amphotericin B	voriconazole; amphotericin B; ceftazidime
38	No	Haemophilus parainfluenzae_644	Negative	piperacillin/tazobactam
39	No	Negative	Negative	cefoperazone/sulbactam
40	No	Streptococcus pneumoniae_9831; Haemophilus parainfluenzae_29	Negative	moxifloxacin
41	Yes	Mycobacterium tuberculosis complex_3; Haemophilus parainfluenzae_512; Acinetobacter baumannii_430; Klebsiella pneumoniae_12; Human herpesvirus 1_38; Human herpesvirus 4_32; Human herpesvirus 7_22; Human herpesvirus 5_4	Negative	moxifloxacin	levofloxacin; cefoperazone/tazobactam; INH+RFP+PZA+EMB
42	Yes	Huma herpesvirus 4_22; Human herpesvirus 5_3; Candida albicans_38	Candida albicans	piperacillin/tazobactam; amikacin	cefoperazone/tazobactam; INH+RFP+PZA+EMB
43	No	Haemophilus parainfluenzae_1222; Stenotrophomonas maltophilia_52	Negative	cefoxitin
44	No	Negative	Negative	piperacillin/tazobactam
45	No	Negative	A small amount of fungus	moxifloxacin
46	No	Chlamydia psittaci_827	Negative	moxifloxacin
47	Yes	Pseudomonas aeruginosa_42045; Elizabethkingia_9155; Campylobacter curvus_1929; Stenotrophomonas maltophilia_3274; Acinetobacter baumannii_711; Staphylococcus aureus_545; Moraxella catarrhalis_106; Escherichia coli_16; Nocardia farcinica_163; Human herpesvirus 5_10; Human herpesvirus 4_9; Candida albicans_1540	Klebsiella ozaenae; Pseudomonas aeruginosa	meropenem	meropenem; sulfamethoxazole/trimethoprim; linezolid
48	No	Human herpesvirus 7_5	A small amount of fungus	cefoperazone/tazobactam; moxifloxacin
49	No	Negative	Negative	moxifloxacin; sulfamethoxazole/trimethoprim
50	Yes	Lactobacillus salivarius_462; Human herpesvirus 1_287; Torque teno virus 16_37; Torque teno virus 10_25; Human herpesvirus 4_3; Candida albicans_3323	Candida albicans	cefoperazone/tazobactam; teicoplanin; oseltamivir	tigecycline; levofloxacin; fluconazole
51	No	Haemophilus parainfluenzae_267	Negative	cefoperazone/tazobactam; moxifloxacin
52	No	Negative	Negative	cefoperazone/tazobactam; moxifloxacin
53	No	Haemophilus parainfluenzae_485; Human herpesvirus 4_13; Human herpesvirus 5_9; Human herpesvirus 7_8; Torque teno virus 10_5	Negative	cefoperazone/sulbactam; teicoplanin
54	Yes	Enterococcus faecium_48689; Lactobacillus salivarius_42; Acinetobacter pittii_129; Acinetobacter baumannii__53; Enterobacter cloacae_8; Human herpesvirus 5_124; Human herpesvirus 1_5; Candida albicans_25812; Candida glabrata_17705	Enterobacter cloacae	piperacillin/tazobactam	meropenem; fluconazole
55	No	Staphylococcus aureus_215; Staphylococcus epidermidis_260; Human herpesvirus 5_2	Staphylococcus aureus	piperacillin/tazobactam
56	No	Haemophilus parainfluenzae_137	Negative	moxifloxacin
57	No	Negative	Negative	piperacillin/tazobactam
58	No	Negative	Negative	piperacillin/tazobactam
59	No	Haemophilus influenzae_5084	Penicillium	piperacillin/tazobactam
60	No	Negative	Candida albicans	moxifloxacin
61	No	Pneumocystis jirovecii_24; Human herpesvirus 5_41; Human herpesvirus 4_8	Negative	ceftriaxone
62	No	Streptococcus constellatus_92; Streptococcus pneumoniae_22; Haemophilus parainfluenzae_6; Torque teno virus 15_3	Negative	levofloxacin
63	No	Mycobacterium tuberculosis complex_369	Haemophilus influenzae	piperacillin/tazobactam; moxifloxacin
64	No	Chlamydia psittaci_50	Negative	moxifloxacin
65	Yes	Haemophilus parainfluenzae_35; Stenotrophomonas maltophilia_19; Nocardiopsis dassonvillei_16; Klebsiella pneumoniae_12; Serratia marcescens_8	Negative	cefoperazone/tazobactam	meropenem
66	No	Haemophilus parainfluenzae_31	Negative	piperacillin/tazobactam
67	Yes	Human adenovirus 55_227	Negative	piperacillin/tazobactam; levofloxacin	doxycycline
68	No	Candida albicans_30	Negative	flucloxacillin
69	No	Haemophilus parainfluenzae_619; Stenotrophomonas maltophilia_230; Aspergillus fumigatus_7; Candida albicans_13	Negative	moxifloxacin
70	No	Haemophilus parainfluenzae_37	Negative	piperacillin/tazobactam; moxifloxacin
71	Yes	Lactobacillus fermentum_1165; Human herpesvirus 1_1780; Human herpesvirus 4_22; Candida albicans_4640; Cryptococcus neoformans_72	Negative	cefoperazone/tazobactam	meropenem; fluconazole
72	No	Tropheryma whipplei_198; Escherichia coli_4	Aspergillus	voriconazole; amphotericin B
73	No	Pseudomonas aeruginosa_11930; Haemophilus parainfluenzae_1022; Klebsiella pneumoniae_724; Stenotrophomonas maltophilia_289; Proteus vulgaris _260; Human herpesvirus 7_11	Proteus vulgaris	piperacillin/tazobactam
74	No	Klebsiella pneumoniae_440	Klebsiella pneumoniae	piperacillin/tazobactam
75	No	Pneumocystis jirovecii_2; Haemophilus influenzae_4598; Streptococcus pneumoniae_222; Escherichia coli_325; Human herpesvirus_73; Torque teno virus_5	Escherichia coli	piperacillin/tazobactam
76	No	Mycobacterium tuberculosis complex_1654	Negative	ceftriaxone
77	No	Haemophilus parainfluenzae_15; Klebsiella pneumoniae_3; Human herpesvirus 7_10	Negative	piperacillin/tazobactam
78	No	Haemophilus influenzae_121279; Staphylococcus aureus_38; Human herpesvirus 4_3	Haemophilus influenzae; Klebsiella pneumoniae	piperacillin/tazobactam
79	No	Haemophilus parainfluenzae_92	Negative	moxifloxacin
80	Yes	Haemophilus parainfluenzae_361; Torque teno virus_7; Candida tropicalis_53; Candida albicans_36	Candida tropicalis	meropenem; linezolid	ceftriaxone; caspofungin; amphotericin B
81	Yes	Candida albicans_370	Negative	piperacillin/tazobactam	meropenem; tigecycline
82	Yes	Staphylococcus aureus_10551; Haemophilus influenzae_10; Human herpesvirus 4_779; Human herpesvirus 1_178: Human herpesvirus 5_11; Candida albicans_5980; Pneumocystis jirovecii_7	Candida albicans	piperacillin/tazobactam; sulfamethoxazole/trimethoprim; fluconazole	caspofungin; flucloxacillin; sulfamethoxazole/trimethoprim
83	No	Mycobacterium tuberculosis complex_2; Human herpesvirus 4_3	Klebsiella pneumoniae	cefoperazone/tazobactam; moxifloxacin
84	Yes	Chlamydia psittaci_3240	Acinetobacter baumannii; Staphylococcus hominis	cefoperazone/tazobactam; tigecycline	doxycycline
85	No	Aspergillus oryzae_4; Aspergillus Plarus_4	Negative	meropenem
86	No	Corynebacterium maturchotii_37; Neisseria elongata_20; Capnocytophaga granulosa_37; Capnocytophaga ochracea_13; Streptococcus oralis_8; Streptococcus sanguinis_11	Candida albicans	meropenem; moxifloxacin
87	Yes	Candida albicans_70	Acinetobacter baumannii	piperacillin/tazobactam	meropenem; fluconazole
88	No	Acinetobacter baumannii_1333; Klebsiella pneumoniae_13; Pneumocystis jirovecii_8217; Human herpesvirus 1_4319: Human herpesvirus 5_3561; Human herpesvirus 4_527	Acinetobacter baumannii	linezolid; sulfamethoxazole/trimethoprim; caspofungin
89	Yes	Streptococcus oralis_75; Streptococcus pneumoniae_11	Negative	meropenem	piperacillin/tazobactam
90	No	Anaerococcus prevotii_176; Finegoldia magna_32; Human herpesvirus 4_1301; Candida albicans_507	Acinetobacter baumannii	moxifloxacin; sulfamethoxazole/trimethoprim
91	Yes	Escherichia coli_397; Ochrobactrum intermedium_1524; Candida tropicalis_80	Acinetobacter baumannii	meropenem	piperacillin/tazobactam
92	No	Staphylococcus aureus_657; Candida albicans_16	Acinetobacter baumannii	cefazolin
93	No	Candida tropicalis_43; Pichia kudriavzevii_6	Negative	moxifloxacin
94	No	Haemophilus parainfluenzae_21	Negative	piperacillin/tazobactam; teicoplanin
95	Yes	Human herpesvirus 4_9; Aspergillus fumigatus_21; Candida albicans_5	Acinetobacter baumannii	moxifloxacin	moxifloxacin; voriconazole
96	Yes	Streptococcus pneumoniae_42; Acinetobacter baumannii_170; Candida tropicalis_232	Acinetobacter baumannii	meropenem; moxifloxacin	meropenem; tigecycline
97	Yes	Chlamydia psittaci_113	Acinetobacter baumannii; Candida albicans	moxifloxacin	doxycycline
98	Yes	Chlamydia psittaci_559; Candida albicans_1429; Human herpesvirus 1_10	A small amount of fungus	moxifloxacin	doxycycline
99	Yes	Enterococcus raffinosus_29170; Enterococcus avium_5710; Stenotrophomonas maltophilia_73; Serratia marcescens_19; Candida glabrata_43692; Candida tropicalis_39794	Enterobacter cloacae	meropenem; linezolid	caspofungin; tigecycline; levofloxacin
100	Yes	Legionella pneumophila_4; Trichosporon asahii_419; Human herpesvirus 1_13	Corynebacterium striatum	doxycycline	doxycycline; moxifloxacin
101	Yes	Acinetobacter baumannii_620224; Haemophilus parainfluenzae_908; Candida tropicalis_1003; Candida albicans_301	Klebsiella pneumoniae	moxifloxacin	moxifloxacin; tigecycline
102	No	Klebsiella pneumoniae_251532; Escherichia fergusonii_1888	Acinetobacter baumannii; Klebsiella pneumoniae	meropenem; doxycycline
103	No	Haemophilus influenzae_196; Enterococcus faecium_16; Candida glabrata_16	Negative	piperacillin/tazobactam
104	Yes	Enterococcus faecium_57134; Chlamydia psittaci_3161; Haemophilus influenzae_21; Human herpesvirus 4_85; Human herpesvirus 7_9	Negative	piperacillin/tazobactam	doxycycline
105	Yes	Chlamydia psittaci_13923; Candida albicans_3	Klebsiella pneumoniae	cefoperazone/tazobactam; moxifloxacin	doxycycline
106	No	Stenotrophomonas maltophilia_245; Enterococcus faecium_765; Candida albicans_560; Human herpesvirus 1_100; Human herpesvirus 4_10	Candida albicans	meropenem
107	Yes	Chlamydia psittaci_5235; Candida albicans_736	A small amount of fungus	moxifloxacin	doxycycline
108	No	Negative	Acinetobacter baumannii	piperacillin/tazobactam
109	Yes	Chlamydia psittaci_180; Candida albicans_421	Klebsiella ozaenae	piperacillin/tazobactam; moxifloxacin	doxycycline
110	No	Chlamydia psittaci_277	Acinetobacter baumannii	doxycycline
111	Yes	Chlamydia psittaci_23889; Candida albicans_71; Human herpesvirus 1_3	Negative	moxifloxacin	doxycycline
112	Yes	Negative	Staphylococcus hominis	piperacillin/tazobactam; moxifloxacin	INH+RFP+PZA+EMB
113	Yes	Nocardia asiatica_92; Pneumocystis jirovecii_3; Human herpesvirus 7_7	Negative	vancomycin; imipenem/cilastatin	imipenem/cilastatin; sulfamethoxazole/trimethoprim; linezolid; caspofungin; vancomycin
114	No	Lactobacillus gasseri_891; Torque teno virus_3; Human herpesvirus 4_2; Human herpesvirus 7_5	Negative	meropenem; doxycycline
115	Yes	Aspergillus Plarus_2; Mycobacterium tuberculosis complex_93; Human herpesvirus 1_4; Human herpesvirus 5_4	Negative	caspofungin; sulfamethoxazole/trimethoprim	caspofungin; sulfamethoxazole/trimethoprim; INH+RFP+PZA+EMB
116	Yes	Mycobacterium abscessus_3; Acinetobacter baumannii_1479; Enterococcus faecium_1152; Torque teno virus_4; Human herpesvirus 5_132	Negative	piperacillin/tazobactam	imipenem/cilastatin; vancomycin; cefoxitin; sulfamethoxazole/trimethoprim
117	No	Haemophilus influenzae_1735; Haemophilus parainfluenzae_318; Human herpesvirus 4_9	Negative	ceftriaxone; azithromycin
118	Yes	Chlamydia psittaci_208359; Enterococcus faecalis_712; Nocardia asiatica_20; Haemophilus parainfluenzae_8; Human herpesvirus 1_24; Candida albicans_211	Negative	meropenem; moxifloxacin	doxycycline
119	No	Enterococcus faecalis_205; Haemophilus parainfluenzae_64; Stenotrophomonas maltophilia_57	Negative	moxifloxacin
120	Yes	Lactobacillus salivarius_261; Escherichia coli_1411; Enterococcus faecalis_66; Human herpesvirus 1_36; Candida tropicalis_407; Candida glabrata_474	A small amount of fungus	meropenem	cefoperazone/sulbactam; amikacin
121	No	Chlamydia psittaci_270670; Tropheryma whipplei_63; Haemophilus parainfluenzae_102; Torque teno virus_6	Klebsiella pneumoniae; Pseudomonas aeruginosa	piperacillin/tazobactam; doxycycline
122	Yes	Mycobacterium tuberculosis complex_1975; Human herpesvirus 4_1475; Candida albicans_12810; Aspergillus niger_10	Negative	piperacillin/tazobactam; INH+RFP+PZA+EMB	piperacillin/tazobactam; INH+RFP+PZA+EMB; etimicin
123	No	Pseudomonas aeruginosa_46968	Pseudomonas aeruginosa	cefoperazone/tazobactam; levofloxacin; etimicin
124	Yes	Negative	Negative	meropenem	meropenem; moxifloxacin
125	Yes	Enterococcus faecium_636; Acinetobacter baumannii_170; Candida glabrata_52	Acinetobacter baumannii	cefoperazone/tazobactam; levofloxacin	polymyxin B; meropenem; caspofungin
126	No	Acinetobacter baumannii_22229; Staphylococcus aureus_5258; Elizabethkingia_3872; Stenotrophomonas maltophilia_1934; Haemophilus parainfluenzae_226; Human herpesvirus 5_3	Acinetobacter baumannii; Stenotrophomonas maltophilia	meropenem; teicoplanin
127	No	Human herpesvirus 6B_262; Candida albicans_77	Candida glabrata; Burkholderia cepacia	meropenem; teicoplanin
128	No	Chlamydia psittaci_20847	Stenotrophomonas maltophilia	cefoperazone/tazobactam; doxycycline
129	No	Acinetobacter baumannii_4594; Haemophilus parainfluenzae_5	Acinetobacter baumannii	meropenem; doxycycline
130	Yes	Clavispora lusitaniae_367	Candida glabrata	meropenem	meropenem; cefoperazone/sulbactam
131	No	Leuconostoc lactis_9798; Lactobacillus gasseri_33222; Haemophilus parainfluenzae_26444; Human herpesvirus 4_2686; Human herpesvirus 1_351	Acinetobacter baumannii	meropenem; linezolid
132	No	Pseudomonas aeruginosa_739645	Acinetobacter baumannii; Pseudomonas aeruginosa	meropenem; doxycycline
133	No	Chlamydia psittaci_158	Candida krusei	doxycycline
134	Yes	Leptospira interrogans_2	Negative	moxifloxacin	penicillin G
135	Yes	Human herpesvirus 4_60; Pneumocystis jirovecii_7	Negative	cefminox; doxycycline	sulfamethoxazole/trimethoprim; polymyxin B
136	No	Pseudomonas aeruginosa_59338; Torque teno virus_9; Human herpesviru 5_8; Human herpsevirus 1_5; Candida albicans_160	Pseudomonas aeruginosa	piperacillin/tazobactam; amikacin
137	No	Pneumocystis jirovecii_10	Negative	sulfamethoxazole/trimethoprim
138	No	Lactobacillus salivarius_51351; Lactobacillus fermentum_7497; Haemophilus parainfluenzae_1257; Human herpesvirus 4_116	Negative	cefminox
139	No	Negative	Negative	piperacillin/tazobactam
140	Yes	Haemophilus parainfluenzae_3517	Negative	piperacillin/tazobactam	ceftriaxone
141	No	Negative	Negative	meropenem
142	Yes	Chlamydia psittaci_274	Stenotrophomonas maltophilia	cefoperazone/sulbactam	doxycycline
143	No	nterococcus faecium_37; Haemophilus parainfluenzae_10; Human herpesvirus 1_7; Human herpesvirus 5_3	Candida albicans	piperacillin/tazobactam
144	No	Staphylococcus aureus_77; Torque teno virus_3	Staphylococcus aureus; Klebsiella pneumoniae	moxifloxacin
145	Yes	Mycobacterium tuberculosis complex_2; Mycoplasma hominis_50; Torque teno virus_3; Candida albicans_38924	Klebsiella pneumoniae	flucloxacillin; levofloxacin	linezolid
146	Yes	Aspergillus fumigatus_27; Candida albicans_14; Rhizopus microsporus_3	Candida albicans; Acinetobacter baumannii	meropenem; voriconazole	polymyxin B; voriconazole
147	Yes	Enterococcus faecalis_2909; Human herpesvirus 4_1676; KI polyomavirus_573; Human herpesvirus 5_97; Human herpesvirus 7_4; Pneumocystis jirovecii_124	Negative	piperacillin/tazobactam	piperacillin/tazobactam; sulfamethoxazole/trimethoprim
148	No	Aspergillus Plarus_1; Enterococcus faecium_1542; Human herpesvirus 5_9; Candida albicans_260064	Candida albicans	meropenem
149	No	Negative	Candida albicans	piperacillin/tazobactam
150	No	Pseudomonas aeruginosa_95; Human herpesvirus 4_4; Candida albicans_171	Pseudomonas aeruginosa	piperacillin/tazobactam
151	No	Candida albicans_9	Negative	latamoxef; INH+RFP+PZA+EMB
152	No	Negative	Negative	piperacillin/tazobactam
153	Yes	Orientia tsutsugamushi_222; Acinetobacter baumannii_8; Stenotrophomonas maltophilia_31	Candida albicans; Acinetobacter baumannii	piperacillin/tazobactam; moxifloxacin	doxycycline; linezolid; amikacin
154	Yes	Chlamydia psittaci_102; Human herpesvirus 4_3	Negative	moxifloxacin	doxycycline
155	Yes	Tropheryma whipplei_1443; Chlamydia psittaci_47; Human herpesvirus 4_164	Negative	meropenem	doxycycline
156	No	Haemophilus influenzae_5279; Tropheryma whipplei_70; Mycobacterium xenopi_5	Negative	piperacillin/tazobactam; voriconazole
157	No	Negative	Negative	piperacillin/tazobactam
158	No	Lactobacillus rhamnosus_82280; Lactobacillus gasseri_56527; Escherichia coli_18; Human herpesvirus 4_18791; Candida glabrata_9420	Negative	moxifloxacin
159	Yes	Ralstonia mannitolilytica_3827; Leuconostoc lactis_775; Enterococcus faecium_610; Acinetobacter baumannii_119; Torque teno virus_37; KI polyomavirus_22; Candida nivariensis_139	Acinetobacter baumannii; Pseudomonas putida	meropenem; voriconazole	meropenem; voriconazole; INH+RFP+PZA+EMB
160	No	Staphylococcus aureus_52; Human herpesvirus 7_9	Negative	cefminox
161	No	Human herpesvirus 1_59; Human herpesvirus 6B_15; Human herpesvirus 7_13; Torque teno virus_3	Acinetobacter baumannii; Pseudomonas putida	piperacillin/tazobactam; azithromycin; amikacin
162	Yes	Klebsiella variicola_3416; Human herpesvirus 4_1504; Human herpesvirus 5_11; Talaromyces marneffei_250; Candida glabrata_66	Escherichia coli; Acinetobacter baumannii	sulfamethoxazole/trimethoprim; piperacillin/tazobactam; voriconazole	amphotericin B
163	Yes	Mycobacterium tuberculosis complex_19; Human herpesvirus 4_11	Negative	piperacillin/tazobactam	INH+RFP+PZA+EMB
164	No	Staphylococcus aureus_10	Negative	cefoperazone/tazobactam
165	Yes	Mycobacterium abscessus_22; Human herpesvirus 4_21	Klebsiella pneumoniae; Candida albicans	meropenem; teicoplanin	cefoxitin; amikacin; sulfamethoxazole/trimethoprim
166	No	Legionella pneumophila_561; Human herpesvirus 5_194; Human herpesvirus 4_3	Corynebacterium striatum	cefoperazone/tazobactam; moxifloxacin; sulfamethoxazole/trimethoprim
167	No	Staphylococcus aureus_19252; Haemophilus parainfluenzae_5741; Pneumocystis jirovecii_37; Human herpesvirus 7_9; Torque teno virus 15_3	Staphylococcus aureus	vancomycin; sulfamethoxazole/trimethoprim
168	Yes	Ralstonia mannitolilytica_44847; Stenotrophomonas maltophilia_1772; Haemophilus influenzae_5; Human herpesvirus_18019; Human herpesvirus 5_50; Human herpesvirus 1_4; Candida albicans_1444	Stenotrophomonas maltophilia	meropenem; caspofungin; vancomycin; peramivir	caspofungin; acyclovir; cefoperazone/tazobactam
169	Yes	Chlamydia psittaci_79; Human herpesvirus 4_3; Candida albicans_31	Negative	cefoxitin	moxifloxacin
170	No	Negative	Acinetobacter baumannii	moxifloxacin; meropenem; daptomycin
171	Yes	Klebsiella pneumoniae_37707; Elizabethkingia_4; Human herpesvirus 1_6; Human herprsvirus 4_6; Candida albicans_12	Acinetobacter baumannii	imipenem/cilastatin	imipenem/cilastatin; voriconazole
172	No	Candida glabrata_38; Candida albicans_130; Human herpesvirus 4_25; Human herpesvirus 5_10	Candida albicans	cefoperazone/sulbactam
173	No	Stenotrophomonas maltophilia_8359; Human herpesvirus 5_4; Torque teno virus 19_3; Candida albicans_284	Negative	piperacillin/tazobactam
Abbreviations: BALF, bronchoalveolar lavage fluid; mNGS, metagenomic next-generation sequencing; INH, isoniazid; RFP, rifampicin; PZA, pyrazinamide; EMB,ethambutol
